# Supplementary material for: Functional and morphological evolution in gymnosperms: A portrait of implicated gene families
Source: Evol Appl. 2019 Jul 21;13(1):210–27. doi: 10.1111/eva.12839 (PMC6935586; doi:10.1111/eva.12839)
Supplement: Supplementary file 1 [file EVA-13-210-s001.xlsx]

## Sheet: Feuil1
Table S1.
Sequence name	Cluster	Sequence name	Cluster
AthPDR10	I	AthPDR11	V
AthPDR12	I	AthPDR6	V
NplPDR1	I	NplPDR2	V
NtaPDR1	I	OsaPDR1	V
OsaPDR10	I	OsaPDR3	V
OsaPDR11	I	OsaPDR4	V
OsaPDR16	I	OsaPDR5	V
OsaPDR17	I	Pab_MA_105476g0010	V
OsaPDR18	I	Ptr_10G235800	V
OsaPDR19	I	Ptr_6G115000	V
OsaPDR20	I	Ptr_8G024400	V
OsaPDR21	I	Ptr_9G147100	V
OsaPDR7	I	Qro_P0076470.2_1489	V
OsaPDR8	I	Qro_P0210020.2_1464	V
OsaPDR9	I	Qro_P0315050.2_1465	V
Phy_PDR2	I	Qro_P0475970.2_1465	V
Ptr_18G032900	I	Qro_P0476030.2_1383	V
Ptr_1G048700	I	Qro_P0476040.2_1474	V
Ptr_1G048800	I	Qro_P0492430.2_1454	V
Ptr_1G048900	I	AthPDR3	VI
Ptr_1G049000	I	OsaPDR13	VI
Ptr_1G175700	I	Ptr_1G251100	VI
Ptr_3G057300	I	AthPDR1	VII
Ptr_3G178900	I	AthPDR7	VII
Ptr_3G179000	I	AthPDR8	VII
Ptr_3G183200	I	Gbi_30095	VII
Ptr_6G248500	I	Gbi_41755	VII
Qro_P0405460.2_1447	I	NtaPDR5a	VII
Qro_P0523520.2_1368	I	NtaPDR5b	VII
Qro_P0523550.2_1456	I	OsaPDR12	VII
Qro_P0523570.2_1465	I	OsaPDR15	VII
Qro_P0523580.2_1437	I	OsaPDR2	VII
Qro_P0523590.2_1491	I	Pab_MA_10427683g0010	VII
Qro_P0561120.2_1465	I	Pab_MA_135152g0010	VII
Qro_P0561140.2_1347	I	Pab_MA_598099g0010	VII
Qro_P0710340.2_1497	I	Pta_05137	VII
Qro_P0748280.2_1479	I	Pta_09158	VII
Qro_P0748290.2_1474	I	Pta_18897	VII
SpoTUR2	I	Ptr_1G189500	VII
AthPDR4	II	Ptr_3G049600	VII
Gbi_05443	II	Qro_P0357300.2_1515	VII
Gbi_15305	II	Gbi_04571	VIII
Gbi_15493	II	Gbi_04573	VIII
Gbi_33043	II	Pab_MA_108793g0010	VIII
Gbi_34645	II	Pta_01071	VIII
Gbi_34646	II	AthPDR13	IX
OsaPDR6	II	AthPDR14	IX
Pab_MA_10426781g0010	II	AthPDR15	IX
Pab_MA_10427561g0010	II	AthPDR2	IX
Pab_MA_18770g0010	II	AthPDR5	IX
Pta_04241	II	AthPDR9	IX
Ptr_18G074500	II	NtaPDR3	IX
Gbi_28917	III	OsaPDR22	IX
Gbi_28918	III	OsaPDR23	IX
Gbi_37005	III	Ptr_10G153600	IX
Gbi_37006	III	Ptr_10G153700	IX
Gbi_37007	III	Ptr_10G153800	IX
Gbi_38109	III	Ptr_15G006000	IX
Pab_MA_10425791g0020	III	Ptr_2G188900	IX
Pab_MA_10437197g0020	III	Ptr_2G189100	IX
Pta_04456	III	Ptr_8G098800	IX
Pta_04457	III	Ptr_8G099000	IX
Pta_30408	III	Qro_P0216530.2_1430	IX
Pta_36218	III	Qro_P0247020.2_1457	IX
Gbi_30092	IV	Qro_P0305160.2_1469	IX
Pab_MA_124298g0010	IV	Qro_P0413260.2_1434	IX
Pab_MA_17319g0010	IV	Qro_P0759690.2_1463	IX
Pta_01138	IV	Qro_P0759720.2_1464	IX
Pta_29280	IV
